# Supplementary material for: Dysphagia Prevalence in Brazil, UK, China, and Indonesia and Dysphagic Patient Preferences
Source: Healthcare (Basel). 2024 Sep 12;12(18):1827. doi: 10.3390/healthcare12181827 (PMC11431452; doi:10.3390/healthcare12181827)
Supplement: Supplementary file 1 [file healthcare-12-01827-s001.zip]

Archive with 1 entries (1 files):
- healthcare-3178454-supplementary.pdf
